# Supplementary material for: Morphogenesis of Fractofusus andersoni and the nature of early animal development
Source: Nat Commun. 2025 Apr 11;16:3439. doi: 10.1038/s41467-025-58605-9 (PMC11985926; doi:10.1038/s41467-025-58605-9)
Supplement: Supplementary file 4 — Supplementary Datasets 2-8 [file 41467_2025_58605_MOESM4_ESM.xlsx]

## Sheet: Supplementary dataset 2
All specimen information
All specimens used listed here, with cast number - refer back to this sheet for cast information.
Specimen	Length	Width	Length Retrodeformed	Width Retrodeformed	number of first order branches		Length R	number of first order branches
X.50400.2	10.33	8.19	7.8	3.8	18		7.8	12
X.50400.6	12.52	9.08	8.06	6.4	18		8.06	12
X.50400.2	11.36	3.74	8.3	4.9	20		8.3	11
X.50400.1	8.08	6.49	9.8	6.3	22		9.8	16
X.50400.6	11.41	5.36	9.9	3.3	22		9.9	17
X.50400.2	21.08	4.91	10.1	4.3	22		10.1	15
X.50400.3	11.13	9.64	10.2	6.4	28		10.2	10
X.50400.2	17.19	6.72	10.4	5.5	32		10.4	10
X.50400.3	9.59	3.54	10.5	4.9	?	incomplete	10.5	13
X.50400.2	24.22	6.53	13.5	5.8	?	incomplete	13.5	14
X.50400.3	12.58	4.68	13.8	8.9	24		13.8	12
X.50400.5	27.59	8.1	14.5	8.1	20		14.5	20
X.50400.2	16.72	8.11	17	5.5	24		17	13
X.50400.2	24.25	16.6	24.2	12.8	24		24.2	15
X.50400.1	32.46	22.81	27.4	16.3	24		27.4	12
X.50400.4	38.06	11.22	34.7	16.2	36		34.7	17
X.50400.8	49.98	22.18	45	32.4	26		45	12
X.50400.9	79.64	36.41	69.7	45	34		69.7	17
First order branch position and first order branch length
	Specimen length:	7.8mm			8.06mm				8.3mm				9.8mm			9.9mm			10.1mm				10.2mm				10.4mm				13.8mm				14.5mm				17mm			24.4mm				27.4mm
1st order branch number	Cast number:	X.50400.2	retrodef		X.50400.6	retrodef	number of secondaries		X.50400.2	retrodef	number of secondaries		X.50400.1	retrodef		X.50400.6	retrodef		X.50400.2	retrodef	number of secondaries		X.50400.3	retrodef	number of secondaries		X.50400.2	retrodef	number of secondaries		X.50400.3	retrodef	number of secondaries		X.50400.5	retrodef	number of secondaries		X.50400.2	retrodef		X.50400.1	retrodef	number of secondaries		X.50400.1	retrodef	number of secondaries
1		0.45	0.214286		1.26	0.887324			1.79	1.26056			0.93	0.902913		0.64	0.395062		1.29	1.13158			1.38	0.92			0.53	0.469027			1.09	2.0566			1.73	1.73	?		0.89	0.613793		2.54	1.95385			2.17	1.55
2		0.68	0.32381		2.79	1.96479			2.64	1.85915			0.94	0.912621		1.22	0.753086		1.96	1.7193	5		2.21	1.47333			0.8	0.707965			1.59	3	5		2.14	2.14	?		1.89	1.30345		3.65	2.80769			3.34	2.38571
3		1.04	0.495238		3.54	2.49296	6		3.5	2.46479			1.59	1.54369		1.81	1.11728		2.22	1.94737	5		4.42	2.94667			1.78	1.57522			1.53	2.88679	4		2.76	2.76	5		1.99	1.37241		6.28	4.83077			5.67	4.05
4		1.25	0.595238		4.22	2.97183	6		3.21	2.26056	5		2.27	2.20388		1.81	1.11728		3.24	2.84211	5		4.38	2.92			2.55	2.25664	7		1.94	3.66038	3		3.64	3.64	5		2.42	1.66897		10.55	8.11538			6.27	4.47857
5		1.95	0.928571		4.79	3.37324	7		3.3	2.32394			2.61	2.53398		2.06	1.2716		4.2	3.68421	5		5.37	3.58	6		3.09	2.73451	6		2.21	4.16981	5		3.73	3.73	6		2.66	1.83448		11.5	8.84615	7		8.23	5.87857
6		1.96	0.933333		5.33	3.75352	7		3.58	2.52113	5		3.22	3.12621		2.04	1.25926		4.4	3.85965	6		5.23	3.48667	6		3.1	2.74336	6		2.77	5.22642	6		4.06	4.06	6		3.19	2.2		11.5	8.84615	7		8.91	6.36429
7		1.61	0.766667		5.96	4.19718	6		3.54	2.49296	7		3.27	3.17476		?	?		4.4	3.85965	7		5.21	3.47333			3.03	2.68142	6		2.99	5.64151			3.37	3.37	7		2.66	1.83448		10.24	7.87692	7		10.43	7.45	6
8		1.6	0.761905		5.41	3.80986	6		3.22	2.26761			3.27	3.17476		2.34	1.44444		2.76	2.42105	7		5.89	3.92667			?	?			4.21	7.9434			2.84	2.84	8		2.23	1.53793		9.56	7.35385	6		9.69	6.92143	7
9		1.53	0.728571		3.91	2.75352	5		2.28	1.60563			2.79	2.70874		2.18	1.34568		2.21	1.9386	7		4.59	3.06	6		?	?			3.37	6.35849			2.14	2.14	6		1.88	1.29655		7.43	5.71538	7		8.65	6.17857	7
10									2.27	1.59859			2.01	1.95146		1.85	1.14198		1.33	1.16667			4.95	3.3			3.29	2.9115			3.06	5.77358			2.39	2.39	6		1.68	1.15862		6.17	4.74615	6		9.54	6.81429
11													1.04	1.00971		2.27	1.40123		1.07	0.938596			4.11	2.74			3.29	2.9115			2.47	4.66038			1.78	1.78	5		1.34	0.924138		5.34	4.10769	6		9.12	6.51429
12																							3.23	2.15333			3.29	2.9115			2.43	4.58491			1.21	1.21	3		1.06	0.731034		3.82	2.93846			6.14	4.38571
13																							2.48	1.65333			3.3	2.92035
14																							1.01	0.673333			3.08	2.72566
15																											2.34	2.0708
16																											2.17	1.92035
17
Discounting specimens where the distal tips are markedly different (i.e. one is obviously incomplete):
Branch number		7.8	9.8	10.2	10.4	13.8	14.5	17	24.2	27.4	34.7	45	67.7
1		0.214286	0.902913	0.673333	0.469027	4.58491	1.21	0.613793	1.95385	1.55	1.6087	3.80882	8.06173
2		0.32381	0.912621	1.65333	0.707965	4.66038	1.78	1.30345	2.80769	2.38571	2.49275	9.01471	6.55556
3		1.85915	1.54369	2.15333	1.57522	5.77358	2.39	1.37241	4.83077	4.05	2.78261	14.4118	10.8395
4		2.46479	2.20388	2.74	2.25664	6.35849	2.14	1.66897	8.11538	4.47857	4.28986	16.0882	14.7778
5		2.26056	2.53398	3.3	2.73451	7.9434	2.84	1.83448	8.84615	5.87857	6.37681	14.8824	16.284
6		2.32394	3.12621	3.06	2.74336	5.64151	3.37	2.2	8.84615	6.36429	7.23188	16.1765	16.2963
7		2.52113	3.17476	3.92667	2.68142	5.22642	4.06	1.83448	7.87692	7.45	9.33333	17.1324	18.1111
8		2.49296	3.17476	3.47333		4.16981	3.73	1.53793	7.35385	6.92143	9.24638	16.9559	18.1111
9		2.26761	2.70874	3.48667		3.66038	3.64	1.29655	5.71538	6.17857	7.65217	15.6618	21.4938
10		1.60563	1.95146	3.58	2.9115	2.88679	2.76	1.15862	4.74615	6.81429	8.47826	13.1765	23.9877
11		1.59859	1.00971	2.92	2.9115	3	2.14	0.924138	4.10769	6.51429	8.91304	9.22059	23.9877
12				2.94667	2.9115	2.0566	1.73	0.731034	2.93846	4.38571	8.42029	8.07353	23.3827
13				1.47333	2.92035						7.52174	7.13235	21.5185
14				0.92	2.72566						7.08696		18.3333
15					2.0708						7.10145		14.5432
16					1.92035						6.5942		9.7284
17											4.36232
[truncated: 8 more columns]

## Sheet: Supplementary dataset 3
FO branches V specimen length
Length R	number of first order branches
7.8	18
8.06	18
9.8	22
9.9	22
10.1	22
10.2	28
10.4	32
13.8	24
14.5	20
17	24
24.2	24
27.4	24
34.7	36
45	26
69.7	34

## Sheet: Supplementary dataset 4
Skew
Length R	skew	skew
10.7	1.53818	-1.53818
9.8	0.36309	-0.36309
10.2	0.70101	-0.70101
10.4	1.3661	-1.3661
13.8	0.25962	0.25962
14.5	0.20146	0.20146
17	0.055555	0.055555
24.2	0.084036	0.084036
27.4	0.76772	-0.76772
34.7	0.75182	-0.75182
45	0.52892	-0.52892
67.7	0.43812	-0.43812

## Sheet: Supplementary dataset 5
Central branch V specimen length
Length R	Central branch length
7.8	0.93
8.06	4.2
9.8	3.17
9.9	1.44
10.1	3.86
10.2	3.58
10.4	2.92
13.8	7.94
14.5	4.06
17	2.2
24.2	8.85
27.4	7.45
34.7	9.33
45	17.13
67.7	23.99

## Sheet: Supplementary dataset 6
Inflation V insertion
Length R	branch length	branch number
7.8	0.93	18
8.06	4.2	18
9.8	3.17	22
9.9	1.44	22
10.1	3.86	22
10.2	3.58	28
10.4	2.92	32
13.8	7.94	24
14.5	4.06	20
17	2.2	24
24.2	8.85	24
27.4	7.45	24
34.7	9.33	36
45	17.13	26
67.7	23.99	34

## Sheet: Supplementary dataset 7
Distal branch V Specimen length
Length R	Distal branch
7.8	0.21
8.06	0.89
8.3	1.26
9.8	0.9
9.9	0.4
10.1	0.94
10.2	0.67
10.4	0.47
13.8	2.06
14.5	1.21
17	0.61
27.4	1.55
34.7	1.61
45	3.81
69.7	8.06

## Sheet: Supplementary dataset 8
SO branches V specimen length
Length R	Number of secondaries
8.06	7
8.3	7
10.1	7
10.2	6
10.4	7
13.8	6
14.5	8
24.2	7
27.4	7
45	8
69.7	7
