# Supplementary material for: Morphogenesis of Fractofusus andersoni and the nature of early animal development
Source: Nat Commun. 2025 Apr 11;16:3439. doi: 10.1038/s41467-025-58605-9 (PMC11985926; doi:10.1038/s41467-025-58605-9)
Supplement: Supplementary file 5 — Supplementary Dataset 9 [file 41467_2025_58605_MOESM5_ESM.xlsx]

## Sheet: Sheet1
Specimen list
Figured specimens, or those which quantitative data was derived
X.50400.1
X.50400.2
X.50400.3
X.50400.4
X.50400.5
X.50400.6
X.50400.7
X.50400.8
X.50400.9
X.50400.10
X.50400.11
X.50400.12
Additional specimens
X.50400.13
X.50400.14
X.50400.15
X.50400.16
X.50400.17
