# Supplementary material for: Morphogenesis of Fractofusus andersoni and the nature of early animal development
Source: Nat Commun. 2025 Apr 11;16:3439. doi: 10.1038/s41467-025-58605-9 (PMC11985926; doi:10.1038/s41467-025-58605-9)
Supplement: Supplementary file 6 — Supplementary Code 1 [file 41467_2025_58605_MOESM6_ESM.zip]

Archive with 3 entries (2 files):
- Supplementary Code 1/
- Supplementary Code 1/Fractofusus_Growth_2024.R
- __MACOSX/Supplementary Code 1/._Fractofusus_Growth_2024.R
