# Supplementary material for: Morphogenesis of Fractofusus andersoni and the nature of early animal development
Source: Nat Commun. 2025 Apr 11;16:3439. doi: 10.1038/s41467-025-58605-9 (PMC11985926; doi:10.1038/s41467-025-58605-9)
Supplement: Supplementary file 6 — Supplementary Code 1 [file 41467_2025_58605_MOESM6_ESM.zip › Supplementary Code 1/Fractofusus_Growth_2024.R]

####Fractofusus growth analyses####

install.packages("AICcmodavg")
install.packages("ggplot2")
install.packages("nlme")
install.packages("moments")
install.packages("lsmeans")
install.packages("lstest")

library(AICcmodavg)
library(ggplot2)
library(nlme)
library(car)
library(MuMIn)
library(moments)
library(lsmeans)
library(lmtest)

First_order_branches<-read.csv("LengthVfirstorders.csv")
Centre_branches<-read.csv("centre_branch.csv")
Slope_test<-read.csv("slope.csv")
Second_order_branches<-read.csv("LengthVsecondorders.csv")

one<- read.csv("7.8.csv")
two<- read.csv("9.8.csv")
three<- read.csv("10.2.csv")
four<- read.csv("10.4.csv")
five<- read.csv("13.8.csv")
six<- read.csv("14.5.csv")
seven<- read.csv("17.csv")
eight<- read.csv("24.2.csv")
nine<- read.csv("27.4.csv")
ten<- read.csv("34.7.csv")
eleven<- read.csv("45.csv")
twelve<- read.csv("67.7.csv")

one_half <- read.csv("7.8half.csv")
two_half<- read.csv("9.8half.csv")
three_half<- read.csv("10.2half.csv")
six_half<- read.csv("14.5half.csv")
seven_half<- read.csv("17half.csv")
eight_half<- read.csv("24.2half.csv")
ten_half<- read.csv("34.7half.csv")
twelve_half<- read.csv("67.7half.csv")
all_specimens<- read.csv("AllSpecimens2.csv")
all_specimensModel<-read.csv("AllspecimensModel.csv")

####FIRST ORDER BRANCHES V SPECIMEN LENGTH####

#result = lmmodel
###check data in plot###

plot(First_order_branches2[,1], First_order_branches2[,2], cex = 1, pch = 19, col = "dimgray", xlab = "number of first order branches", ylab = "Specimen length (cm)")
qqPlot(lm(First_order_branches[,1] ~ First_order_branches[,2]))
First_order_branches2 <-First_order_branches[-c(13,7,6),]

###regression model fitting###

lmmodel <- lm(First_order_branches2[,1] ~ First_order_branches2[,2])
squared <- lm(First_order_branches2[,1] ~ poly(First_order_branches2[,2],2))
cubic <- lm(First_order_branches2[,1] ~ poly(First_order_branches2[,2],3))
logmodel <- lm(First_order_branches2[,1] ~ log(First_order_branches2[,2]))

models <- list(lmmodel, squared, cubic, logmodel)
model.names <- c('lmmodel', 'squared', 'cubic',  'logmodel')
aictab(cand.set = models, modnames = model.names)

###Linear model supported just over cubiv, AICcWt better for linear.

summary(lmmodel) ##significant

###coefficients of regression models###

lmmodel$coefficients[2]
coef(lmmodel)

###Predicted data fitting and error around the fit###

lm.mod <- lm(First_order_branches2[,1] ~ (First_order_branches2[,2]))
lm.mod
summary(lm.mod)
confint(lm.mod, level = .95)

myPredict<-predict(lm.mod,interval='confidence',level=0.95)
myPredict
plot(myPredict)

###ggplot with 95% confidence bands###

data <- First_order_branches
head(data)
ggplot(data = First_order_branches2, mapping = aes(x=Length.R, y=number.of.first.order.branches)) +
  geom_point() +
  geom_smooth(method = lm, formula = y ~ (x)) +
  labs(x='Specimen length (cm)', y='Number of first order branches') +
  scale_x_continuous(expand=c(0, 0), limits=c(0, 70)) +
  scale_y_continuous(expand=c(0, 0), limits=c(0, 40))

####LENGTH OF THE LONGEST BRANCH V SPECIMEN LENGTH####

#result = linear 
###check data in plot###

plot(Centre_branches[,1], Centre_branches[,2], cex = 1, pch = 19, col = "dimgray", xlab = "Specimen length (mm)", ylab = "length of centre branch")
qqPlot(lm(Centre_branches[,1] ~ Centre_branches[,2]))

###regression model fitting###

lmmodel <- lm(Centre_branches[,1] ~ Centre_branches[,2])
squared <- lm(Centre_branches[,1] ~ poly(Centre_branches[,2],2))
cubic <- lm(Centre_branches[,1] ~ poly(Centre_branches[,2],3))
logmodel <- lm(Centre_branches[,1] ~ log(Centre_branches[,2]))

models <- list(lmmodel, squared, cubic, logmodel)
model.names <- c('lmmodel', 'squared', 'cubic',  'logmodel')
aictab(cand.set = models, modnames = model.names)

###AICc best for lm, and AICcWt far better for lm as well

###coefficients of regression models###

lmmodel$coefficients[2]
coef(lmmodel)

###Predicted data fitting and error around the fit###

lm.mod <- lm(Centre_branches[,2] ~ (Centre_branches[,1]))
lm.mod
summary(lm.mod)
confint(lm.mod, level = .95)

myPredict<-predict(lm.mod,interval='confidence',level=0.95)
myPredict
plot(myPredict)

###ggplot with 95% confidence bands###

data <- Centre_branches
head(data)
ggplot(data = Centre_branches, mapping = aes(x=specimen.size, y=branch.length)) +
  geom_point() +
  geom_smooth(method = lm, formula = y ~ (x)) +
  labs(x='Specimen length (cm)', y='length of centre branch)') +
  scale_x_continuous(expand=c(0, 0), limits=c(0, 70)) +
  scale_y_continuous(expand=c(0, 0), limits=c(0, 30))


####DIFFERENCE IN SLOPE - INFLATION V INSERTION####

summary(Slope_test)
Slope_test

InflationvInsertion <- lm(branch.length ~ branch.number*specimen.size, data = Slope_test)
coeftest(InflationvInsertion) ##no significant difference in slope

####SECOND ORDER BRANCHES V SPECIMEN LENGTH####

#result = no relationship

###check data in plot###

plot(Second_order_branches[,2], Second_order_branches[,1], cex = 1, pch = 19, col = "dimgray", xlab = "number of second order branches", ylab = "Specimen length (cm)")
qqPlot(lm(Second_order_branches[,2] ~ Second_order_branches[,1]))

###regression model fitting###

lmmodel <- lm(Second_order_branches[,2] ~ Second_order_branches[,1])
squared <- lm(Second_order_branches[,2] ~ poly(Second_order_branches[,1],2))
cubic <- lm(Second_order_branches[,2] ~ poly(Second_order_branches[,1],3))
logmodel <- lm(Second_order_branches[,2] ~ log(Second_order_branches[,1]))

models <- list(lmmodel, squared, cubic, logmodel)
model.names <- c('lmmodel', 'squared', 'cubic',  'logmodel')
aictab(cand.set = models, modnames = model.names)

###AICc not significantly different for log and linear (and no big difference in cum weight) so ran QQ plots for both

qqPlot(lm(Second_order_branches[,2] ~ log(Second_order_branches[,1]))) ###Accept log model
qqPlot(lm(Second_order_branches[,2] ~ Second_order_branches[,1])) 

summary(logmodel) ##not significant

###one-way ANOVA to see if the measurements are significantly different from one another

res.aov <- aov(Length.R ~ Number.of.secondaries, data = Second_order_branches)
summary(res.aov) ##not significantly different from one another

####FIRST ORDER BRANCHES V SPECIMEN LENGTH 7.8####
##result = linear
###check data in plot###

plot(one_half[,1], one_half[,2], cex = 1, pch = 19, col = "dimgray", xlab = "number of first order branches", ylab = "branch length (mm)")
qqPlot(lm(one_half[,1] ~ one_half[,2])) 

###regression model fitting###

lmmodel <- lm(one_half[,1] ~ one_half[,2])
squared <- lm(one_half[,1] ~ poly(one_half[,2],2))
cubic <- lm(one_half[,1] ~ poly(one_half[,2],3))
logmodel <- lm(one_half[,1] ~ log(one_half[,2]))

models <- list(lmmodel, squared, cubic, logmodel)
model.names <- c('lmmodel', 'squared', 'cubic',  'logmodel')
aictab(cand.set = models, modnames = model.names)

###AICc best for linear model just, AICcWt also support linear

summary(lmmodel) ##significant

###coefficients of regression models###

lmmodel$coefficients[2]
coef(lmmodel)

###Predicted data fitting and error around the fit###

lm.mod <- lm(one_half[,1] ~ (one_half[,2]))
lm.mod
summary(lm.mod)
confint(lm.mod, level = .95)

myPredict<-predict(lm.mod,interval='confidence',level=0.95)
myPredict
plot(myPredict)

###ggplot with 95% confidence bands###

data <- one_half
head(data)
ggplot(data = one_half, mapping = aes(x=branch.number, y=length.of.branch)) +
  geom_point() +
  geom_smooth(method = lm, formula = y ~ (x)) +
  labs(x='Branch number', y='length of branch (mm)')+
  scale_x_continuous(expand=c(0, 0), limits=c(0, 7.5)) +
  scale_y_continuous(expand=c(0, 0), limits=c(0, 4))


####FIRST ORDER BRANCHES V SPECIMEN LENGTH 9.8####
##result = linear
###check data in plot###

plot(two_half[,1], two_half[,2], cex = 1, pch = 19, col = "dimgray", xlab = "number of first order branches", ylab = "branch length (mm)")
qqPlot(lm(two_half[,1] ~ two_half[,2])) 

###regression model fitting###

lmmodel <- lm(two_half[,1] ~ two_half[,2])
squared <- lm(two_half[,1] ~ poly(two_half[,2],2))
cubic <- lm(two_half[,1] ~ poly(two_half[,2],3))
logmodel <- lm(two_half[,1] ~ log(two_half[,2]))

models <- list(lmmodel, squared, cubic, logmodel)
model.names <- c('lmmodel', 'squared', 'cubic',  'logmodel')
aictab(cand.set = models, modnames = model.names)

###AICc best for linear model

qqPlot(lm(two_half[,1] ~ two_half[,2])) 

summary(lmmodel) ##significant

###coefficients of regression models###

lmmodel$coefficients[2]
coef(lmmodel)

###Predicted data fitting and error around the fit###

lm.mod <- lm(two_half[,1] ~ (two_half[,2]))
lm.mod
summary(lm.mod)
confint(lm.mod, level = .95)

myPredict<-predict(lm.mod,interval='confidence',level=0.95)
myPredict
plot(myPredict)

###ggplot with 95% confidence bands###

data <- two_half
head(data)
ggplot(data = two_half, mapping = aes(x=branch.number, y=length.of.branch)) +
  geom_point() +
  geom_smooth(method = lm, formula = y ~ (x)) +
  labs(x='Branch number', y='length of branch (mm)')+
  scale_x_continuous(expand=c(0, 0), limits=c(0, 8.5)) +
  scale_y_continuous(expand=c(0, 0), limits=c(0, 4))

####FIRST ORDER BRANCHES V SPECIMEN LENGTH 10.2####
##result = linear
###check data in plot###

plot(three_half[,1], three_half[,2], cex = 1, pch = 19, col = "dimgray", xlab = "number of first order branches", ylab = "branch length (mm)")
qqPlot(lm(three_half[,1] ~ three_half[,2]))

###regression model fitting###

lmmodel <- lm(three_half[,1] ~ three_half[,2])
squared <- lm(three_half[,1] ~ poly(three_half[,2],2))
cubic <- lm(three_half[,1] ~ poly(three_half[,2],3))
logmodel <- lm(three_half[,1] ~ log(three_half[,2]))

models <- list(lmmodel, squared, cubic, logmodel)
model.names <- c('lmmodel', 'squared', 'cubic',  'logmodel')
aictab(cand.set = models, modnames = model.names)

###AICc best for linear model
summary(lmmodel) ##significant

###coefficients of regression models###

lmmodel$coefficients[2]
coef(lmmodel)

###Predicted data fitting and error around the fit###

lm.mod <- lm(three_half2[,1] ~ (three_half2[,2]))
lm.mod
summary(lm.mod)
confint(lm.mod, level = .95)

myPredict<-predict(lm.mod,interval='confidence',level=0.95)
myPredict
plot(myPredict)

###ggplot with 95% confidence bands###

data <- three_half
head(data)
ggplot(data = three_half, mapping = aes(x=branch.number, y=length.of.branch)) +
  geom_point() +
  geom_smooth(method = lm, formula = y ~ (x)) +
  labs(x='Branch number', y='length of branch (mm)')+
  scale_x_continuous(expand=c(0, 0), limits=c(0, 8)) +
  scale_y_continuous(expand=c(0, 0), limits=c(0, 5))


####FIRST ORDER BRANCHES V SPECIMEN LENGTH 14.5####
##result = linear
###check data in plot###

plot(six_half[,1], six_half[,2], cex = 1, pch = 19, col = "dimgray", xlab = "number of first order branches", ylab = "branch length (mm)")
qqPlot(lm(six_half[,1] ~(six_half[,2]))) 

###regression model fitting###

lmmodel <- lm(six_half[,1] ~ six_half[,2])
squared <- lm(six_half[,1] ~ poly(six_half[,2],2))
cubic <- lm(six_half[,1] ~ poly(six_half[,2],3))
logmodel <- lm(six_half[,1] ~ log(six_half[,2]))

models <- list(lmmodel, squared, cubic, logmodel)
model.names <- c('lmmodel', 'squared', 'cubic',  'logmodel')
aictab(cand.set = models, modnames = model.names)

###AICc indistinguishable for log and linear, how much more parsimonious is lm over log?
evidence(aic.table = selection)
summary(lmmodel) ##lmmodel very slightly supported over log

###coefficients of regression models###

lmmodel$coefficients[2]
coef(lmmodel)

###Predicted data fitting and error around the fit###

log.mod <- lm(six_half[,1] ~ (six_half[,2]))
log.mod
summary(log.mod)
confint(log.mod, level = .95)

myPredict<-predict(log.mod,interval='confidence',level=0.95)
myPredict
plot(myPredict)

###ggplot with 95% confidence bands###

data <- six_half
head(data)
ggplot(data = six_half, mapping = aes(x=branch.number, y=length.of.branch)) +
  geom_point() +
  geom_smooth(method = lm, formula = y ~ (x)) +
  labs(x='Branch number', y='length of branch (mm)') +
  scale_x_continuous(expand=c(0, 0), limits=c(0, 8)) +
  scale_y_continuous(expand=c(0, 0), limits=c(0, 5))


####FIRST ORDER BRANCHES V SPECIMEN LENGTH 17####
##result = linear
###check data in plot###

plot(seven_half[,1], seven_half[,2], cex = 1, pch = 19, col = "dimgray", xlab = "number of first order branches", ylab = "branch length (mm)")
qqPlot(lm(seven_half[,1] ~ seven_half[,2]))

###regression model fitting###

lmmodel <- lm(seven_half[,1] ~ seven_half[,2])
squared <- lm(seven_half[,1] ~ poly(seven_half[,2],2))
cubic <- lm(seven_half[,1] ~ poly(seven_half[,2],3))
logmodel <- lm(seven_half[,1] ~ log(seven_half[,2]))

models <- list(lmmodel, squared, cubic, logmodel)
model.names <- c('lmmodel', 'squared', 'cubic',  'logmodel')
aictab(cand.set = models, modnames = model.names)

###AICc linear best

summary(lmmodel) ##significant

###coefficients of regression models###

lmmodel$coefficients[2]
coef(lmmodel)

###Predicted data fitting and error around the fit###

lm.mod <- lm(seven_half[,1] ~ (seven_half[,2]))
lm.mod
summary(lm.mod)
confint(lm.mod, level = .95)

myPredict<-predict(lm.mod,interval='confidence',level=0.95)
myPredict
plot(myPredict)

###ggplot with 95% confidence bands###

ggplot(data = seven_half, mapping = aes(x=branch.number, y=length.of.branch)) +
  geom_point() +
  geom_smooth(method = lm, formula = y ~ (x)) +
  labs(x='Branch number', y='length of branch (mm)') +
  scale_x_continuous(expand=c(0, 0), limits=c(0, 7)) +
  scale_y_continuous(expand=c(0, 0), limits=c(0, 2.5))


####FIRST ORDER BRANCHES V SPECIMEN LENGTH 24.2####
##result = linear
###check data in plot###

plot(eight_half[,1], eight_half[,2], cex = 1, pch = 19, col = "dimgray", xlab = "number of first order branches", ylab = "branch length (mm)")
qqPlot(lm(eight_half[,1] ~ eight_half[,2])) 

###regression model fitting###

lmmodel <- lm(eight_half[,1] ~ eight_half[,2])
squared <- lm(eight_half[,1] ~ poly(eight_half[,2],2))
cubic <- lm(eight_half[,1] ~ poly(eight_half[,2],3))
logmodel <- lm(eight_half[,1] ~ log(eight_half[,2]))

models <- list(lmmodel, squared, cubic, logmodel)
model.names <- c('lmmodel', 'squared', 'cubic',  'logmodel')
aictab(cand.set = models, modnames = model.names)

###AICc best for linear

summary(lmmodel) ##significant

###coefficients of regression models###

lmmodel$coefficients[2]
coef(lmmodel)

###Predicted data fitting and error around the fit###

lm.mod <- lm(eight_half[,1] ~ (eight_half[,2]))
log.mod
summary(lm.mod)
confint(lm.mod, level = .95)

myPredict<-predict(lm.mod,interval='confidence',level=0.95)
myPredict
plot(myPredict)

###ggplot with 95% confidence bands###

ggplot(data = eight_half, mapping = aes(x=branch.number, y=length.of.branch)) +
  geom_point() +
  geom_smooth(method = lm, formula = y ~ (x)) +
  labs(x='Branch number', y='length of branch (mm)') +
  scale_x_continuous(expand=c(0, 0), limits=c(0, 7)) +
  scale_y_continuous(expand=c(0, 0), limits=c(0, 12))

####FIRST ORDER BRANCHES V SPECIMEN LENGTH 34.7####
###result = log model
###check data in plot###

plot(ten_half[,1], ten_half[,2], cex = 1, pch = 19, col = "dimgray", xlab = "number of first order branches", ylab = "branch length (mm)")
qqPlot(lm(ten_half[,1] ~ ten_half[,2])) 

###regression model fitting###

lmmodel <- lm(ten_half[,1] ~ ten_half[,2])
squared <- lm(ten_half[,1] ~ poly(ten_half[,2],2))
cubic <- lm(ten_half[,1] ~ poly(ten_half[,2],3))
logmodel <- lm(ten_half[,1] ~ log(ten_half[,2]))

models <- list(lmmodel, squared, cubic, logmodel)
model.names <- c('lmmodel', 'squared', 'cubic',  'logmodel')
aictab(cand.set = models, modnames = model.names)

###AICc supports log model
summary(logmodel) 

###coefficients of regression models###

logmodel$coefficients[2]
coef(logmodel)

###Predicted data fitting and error around the fit###

log.mod <- lm(ten_half[,1] ~ log(ten_half[,2]))
log.mod
summary(log.mod)
confint(log.mod, level = .95)

myPredict<-predict(log.mod,interval='confidence',level=0.95)
myPredict
plot(myPredict)

###ggplot with 95% confidence bands###

data <- ten_half
head(data)
ggplot(data = ten_half, mapping = aes(x=branch.number, y=length.of.branch)) +
  geom_point() +
  geom_smooth(method = lm, formula = y ~ log(x)) +
  labs(x='Branch number', y='length of branch (mm)') +
  scale_x_continuous(expand=c(0, 0), limits=c(0, 8)) +
  scale_y_continuous(expand=c(0, 0), limits=c(0, 12))


####FIRST ORDER BRANCHES V SPECIMEN LENGTH 67.7####
##result = linear
###check data in plot###

plot(twelve_half[,1], twelve_half[,2], cex = 1, pch = 19, col = "dimgray", xlab = "number of first order branches", ylab = "branch length (mm)")
qqPlot(lm(twelve_half[,1] ~ twelve_half[,2]))

 ###regression model fitting###

lmmodel <- lm(twelve_half[,1] ~ twelve_half[,2])
squared <- lm(twelve_half[,1] ~ poly(twelve_half[,2],2))
cubic <- lm(twelve_half[,1] ~ poly(twelve_half[,2],3))
logmodel <- lm(twelve_half[,1] ~ log(twelve_half[,2]))

models <- list(lmmodel, squared, cubic, logmodel)
model.names <- c('lmmodel', 'squared', 'cubic',  'logmodel')
aictab(cand.set = models, modnames = model.names)

###AICc best for linear

summary(lmmodel) ##significant

###coefficients of regression models###

lmmodel$coefficients[2]
coef(lmmodel)

###Predicted data fitting and error around the fit###

lm.mod <- lm(twelve_half[,1] ~ (twelve_half[,2]))
lm.mod
summary(lm.mod)
confint(lm.mod, level = .95)

myPredict<-predict(lm.mod,interval='confidence',level=0.95)
myPredict
plot(myPredict)

###ggplot with 95% confidence bands###

data <- twelve_half
head(data)
ggplot(data = twelve_half, mapping = aes(x=branch.number, y=length.of.branch)) +
  geom_point() +
  geom_smooth(method = lm, formula = y ~ (x)) +
  labs(x='Branch number', y='length of branch (mm)') +
  scale_x_continuous(expand=c(0, 0), limits=c(0, 13)) +
  scale_y_continuous(expand=c(0, 0), limits=c(0, 30))

####ALL SPECIMENS PLOTTED TOGETHER####

all_specimens

ggplot(data = all_specimens) + 
  geom_point(mapping = aes(x = branch.number, y = branch.length, color = class))

ggplot(data = all_specimensModel) + 
  geom_line(mapping = aes(x = branch.number, y = branch.length, color = class)) ##with linear models, for visualisation

test_model <- lm(branch.length ~ branch.number*size, data = all_specimens)
coeftest(test_model) ##T-tests show that model of branch number against branch length given specimen size is significant, so specimen size is a predictor of slope coefficient.

##pairwise T tests. Have left in the results for 27.4, but do not consider these reliable because of incomplete branch length data
test1 <- subset(all_specimens, size== 9.8 | size == 10.2)
test_model1 <- lm(branch.length ~ branch.number*size, data = test1)
coeftest(test_model1)

test2 <- subset(all_specimens, size== 9.8 | size == 14.5)
test_model2 <- lm(branch.length ~ branch.number*size, data = test2)
coeftest(test_model2)

test3 <- subset(all_specimens, size== 9.8 | size == 17)
test_model3 <- lm(branch.length ~ branch.number*size, data = test3)
coeftest(test_model3)

test4 <- subset(all_specimens, size== 9.8 | size == 24.2)
test_model4 <- lm(branch.length ~ branch.number*size, data = test4)
coeftest(test_model4)

test5 <- subset(all_specimens, size== 9.8 | size == 27.4)
test_model5 <- lm(branch.length ~ branch.number*size, data = test5)
coeftest(test_model5)

test6 <- subset(all_specimens, size== 9.8 | size == 34.7)
test_model6 <- lm(branch.length ~ branch.number*size, data = test6)
coeftest(test_model6)

test7 <- subset(all_specimens, size== 9.8 | size == 67.7)
test_model7 <- lm(branch.length ~ branch.number*size, data = test7)
coeftest(test_model7)

test8 <- subset(all_specimens, size== 10.2 | size == 14.5)
test_model8 <- lm(branch.length ~ branch.number*size, data = test8)
coeftest(test_model8)

test9 <- subset(all_specimens, size== 10.2 | size == 17)
test_model9 <- lm(branch.length ~ branch.number*size, data = test9)
coeftest(test_model9)

test10 <- subset(all_specimens, size== 10.2 | size == 24.2)
test_model10 <- lm(branch.length ~ branch.number*size, data = test10)
coeftest(test_model10)

test11 <- subset(all_specimens, size== 10.2 | size == 27.4)
test_model11 <- lm(branch.length ~ branch.number*size, data = test11)
coeftest(test_model11)

test12 <- subset(all_specimens, size== 10.2 | size == 34.7)
test_model12 <- lm(branch.length ~ branch.number*size, data = test12)
coeftest(test_model12)

test13 <- subset(all_specimens, size== 10.2 | size == 67.7)
test_model13 <- lm(branch.length ~ branch.number*size, data = test13)
coeftest(test_model13)

test14 <- subset(all_specimens, size== 14.5 | size == 17)
test_model14 <- lm(branch.length ~ branch.number*size, data = test14)
coeftest(test_model14)

test15 <- subset(all_specimens, size== 14.5 | size == 24.2)
test_model15 <- lm(branch.length ~ branch.number*size, data = test15)
coeftest(test_model15)

test16 <- subset(all_specimens, size== 14.5 | size == 27.4)
test_model16 <- lm(branch.length ~ branch.number*size, data = test16)
coeftest(test_model16)

test17 <- subset(all_specimens, size== 14.5 | size == 34.7)
test_model17 <- lm(branch.length ~ branch.number*size, data = test17)
coeftest(test_model17)

test18 <- subset(all_specimens, size== 14.5 | size == 67.7)
test_model18 <- lm(branch.length ~ branch.number*size, data = test18)
coeftest(test_model18)

test19 <- subset(all_specimens, size== 17 | size == 24.2)
test_model19 <- lm(branch.length ~ branch.number*size, data = test19)
coeftest(test_model19)

test20 <- subset(all_specimens, size== 17 | size == 27.4)
test_model20 <- lm(branch.length ~ branch.number*size, data = test20)
coeftest(test_model20)

test21 <- subset(all_specimens, size== 17 | size == 34.7)
test_model21 <- lm(branch.length ~ branch.number*size, data = test21)
coeftest(test_model21)

test22 <- subset(all_specimens, size== 17 | size == 67.7)
test_model22 <- lm(branch.length ~ branch.number*size, data = test22)
coeftest(test_model22)

test23 <- subset(all_specimens, size== 24.2 | size == 27.4)
test_model23 <- lm(branch.length ~ branch.number*size, data = test23)
coeftest(test_model23)

test24 <- subset(all_specimens, size== 24.2 | size == 34.7)
test_model24 <- lm(branch.length ~ branch.number*size, data = test24)
coeftest(test_model24)

test25 <- subset(all_specimens, size== 24.2 | size == 67.7)
test_model25 <- lm(branch.length ~ branch.number*size, data = test25)
coeftest(test_model25)

test26 <- subset(all_specimens, size== 27.4 | size == 34.7)
test_model26 <- lm(branch.length ~ branch.number*size, data = test26)
coeftest(test_model26)

test27 <- subset(all_specimens, size== 27.4 | size == 67.7)
test_model27 <- lm(branch.length ~ branch.number*size, data = test27)
coeftest(test_model27)

test28 <- subset(all_specimens, size== 34.7 | size == 67.7)
test_model28 <- lm(branch.length ~ branch.number*size, data = test28)
coeftest(test_model28)

test29 <- subset(all_specimens, size== 7.8 | size == 9.8)
test_model29 <- lm(branch.length ~ branch.number*size, data = test29)
coeftest(test_model29)

test30 <- subset(all_specimens, size== 7.8 | size == 10.2)
test_model30 <- lm(branch.length ~ branch.number*size, data = test30)
coeftest(test_model30)

test31 <- subset(all_specimens, size== 7.8 | size == 14.5)
test_model31 <- lm(branch.length ~ branch.number*size, data = test31)
coeftest(test_model31)

test32 <- subset(all_specimens, size== 7.8 | size == 17)
test_model32 <- lm(branch.length ~ branch.number*size, data = test32)
coeftest(test_model32)

test33 <- subset(all_specimens, size== 7.8 | size == 24.2)
test_model33 <- lm(branch.length ~ branch.number*size, data = test33)
coeftest(test_model33)

test34 <- subset(all_specimens, size== 7.8 | size == 34.7)
test_model34 <- lm(branch.length ~ branch.number*size, data = test34)
coeftest(test_model34)

test35 <- subset(all_specimens, size== 7.8 | size == 67.7)
test_model35 <- lm(branch.length ~ branch.number*size, data = test35)
coeftest(test_model35)
####SKEW IN INDIVIDUAL SPECIMENS#####
skew1<-one[,2] ##sig skew = -1.5382
skew2<-two[,2] ##data have skew, but not significant
skew3<-three[,2] ##data have skew, but not significant 
skew4<-four[,2] ##sig skew = -1.3661
skew5<-five[,2] ##data have skew, but not significant
skew6<-six[,2] ##data have skew, but not significant
skew7<-seven[,2] ##data have skew, but not significant
skew8<-eight[,2] ##data have skew, but not significant
skew9<-nine[,2] ##data have skew, but not significant
skew10<-ten[,2] ##data have skew, but not significant
skew11<-eleven[,2] ##data have skew, but not significant
skew12<-twelve[,2] ##data have skew, but not significant

agostino.test(skew1, alternative = c("two.sided"))
agostino.test(skew2, alternative = c("two.sided"))
agostino.test(skew3, alternative = c("two.sided"))
agostino.test(skew4, alternative = c("two.sided"))
agostino.test(skew5, alternative = c("two.sided"))
agostino.test(skew6, alternative = c("two.sided"))
agostino.test(skew7, alternative = c("two.sided"))
agostino.test(skew8, alternative = c("two.sided"))
agostino.test(skew9, alternative = c("two.sided"))
agostino.test(skew10, alternative = c("two.sided"))
agostino.test(skew11, alternative = c("two.sided"))
agostino.test(skew12, alternative = c("two.sided"))

##only two data points are significantly skewed, therefore not systemic skewing due to growth
